# Supplementary material for: The Analyses of Chemical Components From Oldenlandia hedyotidea (DC.) Hand.-Mazz and Anticancer Effects in vitro
Source: Front Pharmacol. 2021 May 10;12:624296. doi: 10.3389/fphar.2021.624296 (PMC8141642; doi:10.3389/fphar.2021.624296)
Supplement: Supplementary file 8 [file Table4.XLSX]

## Sheet: RT-RSD
No.	1	2	3	4	5	6	7	8	9	10	11	12	13	14	15	16	17	18	19	Average	RSD
1	3.073	3.07	3.072	3.072	3.065	3.066	3.062	3.065	3.072	3.071	3.066	3.065	3.065	3.066	3.065	3.063	3.068	3.067	3.061	3.06705	0.00118296
2	3.285	3.292	3.284	3.282	3.273	3.272	3.246	3.26	3.301	3.292	3.249	3.289	3.265	3.292	3.372	3.297	3.279	3.281	3.289	3.28421	0.00797667
3	4.632	4.608	4.637	4.614	4.6	4.626	4.626	4.631	4.566	4.58	4.626	4.605	4.604	4.595	4.542	4.623	4.604	4.591	4.59	4.60526	0.0053257
4	5.086	4.978	5.017	4.971	4.956	4.995	4.981	4.992	4.985	5.041	5.017	4.96	4.945	5.048	4.848	4.995	4.951	4.912	4.969	4.98142	0.0103877
5	7.229	7.097	7.123	7.119	7.01	7.106	7.044	7.088	7.134	7.174	7.079	7.108	7.028	7.171	6.961	7.096	7.073	7.013	7.075	7.09095	0.00898221
6	8.112	8.013	8.048	8.047	7.918	8.046	7.956	8.026	8.022	8.08	7.986	8.029	7.968	8.083	7.842	8.02	8.012	7.978	7.977	8.00858	0.00776642
7	8.457	8.418	8.447	8.447	8.399	8.45	8.409	8.435	8.427	8.458	8.426	8.419	8.416	8.446	8.397	8.433	8.44	8.431	8.411	8.42979	0.00220502
8	8.677	8.641	8.668	8.676	8.634	8.67	8.634	8.658	8.611	8.669	8.62	8.61	8.612	8.64	8.596	8.655	8.641	8.666	8.639	8.643	0.0028835
9	9.136	9.195	9.199	9.21	9.202	9.212	9.193	9.203	9.102	9.128	9.092	9.09	9.093	9.11	9.173	9.203	9.191	9.198	9.187	9.16405	0.00507733
10	10.403	10.381	10.391	10.401	10.391	10.399	10.384	10.391	10.384	10.406	10.383	10.367	10.391	10.391	10.36	10.389	10.386	10.394	10.387	10.3884	0.00107729
11	10.73	10.682	10.701	10.717	10.698	10.701	10.689	10.694	10.695	10.708	10.688	10.669	10.689	10.691	10.67	10.697	10.694	10.757	10.698	10.6983	0.00187154
12	10.949	10.913	10.919	10.928	10.936	10.942	10.927	10.928	10.943	10.964	10.929	10.906	10.928	10.927	10.964	10.928	10.908	10.915	10.918	10.9301	0.00150887
13	11.756	11.738	11.781	11.779	11.78	11.769	11.769	11.768	11.748	11.808	11.744	11.717	11.73	11.781	11.762	11.781	11.758	11.819	11.645	11.7596	0.00316751
14	12.036	12.09	12.088	12.082	12.084	11.867	12.07	12.068	12.037	12.084	12.092	11.99	11.999	12.062	12.045	12.002	12.004	12.089	12.025	12.0428	0.00457685
15	12.207	12.2	12.198	12.206	12.209	12.1	12.192	12.197	12.206	12.211	12.192	12.195	12.2	12.203	12.158	12.203	12.162	12.225	12.175	12.1915	0.00225469
16	12.341	12.317	12.338	12.34	12.34	12.343	12.331	12.332	12.342	12.341	12.296	12.446	12.447	12.455	12.31	12.327	12.305	12.328	12.306	12.3466	0.00388015
17	12.593	12.535	12.572	12.572	12.569	12.561	12.566	12.561	12.586	12.57	12.579	12.57	12.572	12.558	12.542	12.573	12.586	12.542	12.579	12.5677	0.00122094
18	12.711	12.697	12.711	12.714	12.714	12.706	12.707	12.705	12.706	12.714	12.712	12.706	12.705	12.77	12.668	12.713	12.755	12.701	12.736	12.7132	0.00168797
19	13.147	13.161	13.138	13.154	13.152	13.141	13.146	13.142	13.145	13.148	13.142	13.141	13.133	13.134	13.117	13.136	13.134	13.131	13.15	13.1417	0.000752885
20	13.672	13.656	13.66	13.659	13.674	13.664	13.67	13.661	13.672	13.674	13.662	13.661	13.654	13.66	13.644	13.661	13.652	13.645	13.663	13.6613	0.000640859
21	14.183	14.119	14.112	14.115	14.123	14.117	14.122	14.114	14.19	14.084	14.11	14.086	14.098	14.058	14.061	14.179	14.083	14.103	14.172	14.1173	0.0027477
22	15.832	15.988	15.821	15.816	16.006	16.064	16.021	16.005	15.989	15.95	16	15.997	15.815	15.819	15.935	16.066	15.997	16.06	15.825	15.9477	0.00589879
23	16.419	16.408	16.409	16.412	16.426	16.399	16.366	16.366	16.416	16.402	16.385	16.363	16.363	16.36	16.366	16.358	16.363	16.363	16.362	16.3845	0.00150979

## Sheet: Peaks area
No.	3.06705	3.28421	4.60526	4.98142	7.09095	8.00858	8.42979	8.643	9.16405	10.3884	10.6983	10.9301	11.7596	12.0428	12.1915	12.3466	12.5677	12.7132	13.1417	13.6613	14.1173	15.9477	16.3845	Total peak area
1	945431	620619	592559	2146228	481031	413933	75856	349442	80208	998614	681429	689485	1422904	968143	683032	999935	574899	1635741	1314227	1534470	981268	12709	48669	18250832
2	277292	85634	266484	837632	27984	109093	9570	212910	34678	99475	17802	13744	190817	133133	91267	42251	41854	110432	36068	51240	28329	76838	107598	2902125
3	286373	80160	354163	1543768	469222	307414	24381	168688	138016	410553	53517	84132	256293	176013	117680	102045	78437	198323	58721	56898	111606	12972	26514	5115889
4	305912	88909	308737	1389102	259576	100018	23118	160185	75720	382799	31473	124612	197858	158554	76960	96810	35525	97014	12188	58786	189185	6905	20172	4200118
5	392169	87292	255371	926372	122384	153113	16633	141034	53717	144222	29993	37714	126330	105606	60379	92524	32464	119001	90108	184019	75150	31343	60868	3337806
6	397442	80859	251467	963960	124047	148952	15752	134614	63322	113537	32812	37241	160335	78941	294009	157089	65961	286018	210448	367513	43592	23060	31373	4082344
7	297590	73260	269187	1179685	228109	188051	18522	159431	74378	244003	35775	61367	177153	171567	83843	147943	57474	257981	115365	365698	45423	4942	21120	4277867
8	343964	82961	288300	1089637	214364	160302	18473	153797	64299	203842	30710	41874	159447	146067	71452	135551	53021	200361	96237	185910	62766	4772	22078	3830185
9	446313	182445	1945869	1708589	628978	392036	36282	613844	226370	2675982	278070	132316	860924	410745	570953	233931	293375	656920	906813	906365	48758	102911	139076	14397865
10	723593	339584	647578	1162013	841804	164892	20919	270603	84687	1152116	63736	30729	153245	109686	64401	53090	3106	85915	108449	224259	11826	299750	183123	6799104
11	353502	112103	442678	1132633	1525061	642691	50819	401776	212915	2347937	258112	197882	286622	104578	192202	201344	390449	453147	269729	118049	48440	7625	25193	9775487
12	420234	121610	528364	1148551	2083090	404746	46953	635507	215874	3206406	246663	216659	820463	533304	739675	229399	675036	863038	194147	163323	36121	3550	41075	13573788
13	347169	103733	455503	1030020	1128132	317702	42380	577845	264430	2696631	231972	276095	850577	480619	779580	207957	618576	654789	207115	240956	42851	9913	27969	11592514
14	829044	738422	446304	1562769	1417274	136899	29243	478042	130267	3261889	96116	33798	147291	54334	383134	19107	6706	77242	29509	97515	2663	22205	28489	10028262
15	521285	1803672	341767	3064837	297931	277270	37395	160206	88799	772292	70445	17527	120668	129865	82821	101656	21794	87366	293011	278550	37959	129056	64755	8800927
16	234167	148647	375683	1647946	2081358	239399	19482	223821	294111	1379264	116850	42703	117286	144334	137826	88035	97285	346470	175209	150720	15917	2778	86793	8166084
17	421806	66860	340764	994228	847933	549230	88245	364080	414223	1720059	511196	727212	243162	197608	296680	157733	104971	162355	151955	23368	90016	12463	446183	8932330
18	730500	610279	324506	498352	57781	58269	18651	50981	30608	63068	24585	28290	173046	95604	31990	61526	21629	8134	5533	11386	158306	5835	3234	3072093
19	495898	148968	258714	957885	1313316	172146	22498	240820	601070	1245787	128860	127497	264790	94864	182314	83828	58870	140295	146818	116082	56121	9432	512546	7379419
Rank of No.	1	9	12	13	14	11	17	15	16	19	10	3	7	4	6	8	5	18	2
Total peak area	18250832	14397865	13573788	11592514	10028262	9775487	8932330	8800927	8166084	7379419	6799104	5115889	4277867	4200118	4082344	3830185	3337806	3072093	2902125
No.	3.06705	3.28421	4.60526	4.98142	7.09095	8.00858	8.42979	8.643	9.16405	10.3884	10.6983	10.9301	11.7596	12.0428	12.1915	12.3466	12.5677	12.7132	13.1417	13.6613	14.1173	15.9477	16.3845	In total
1	0.0518021	0.034005	0.0324675	0.117596	0.0263567	0.0226802	0.0041563	0.0191466	0.00439476	0.0547161	0.0373369	0.0377783	0.0779638	0.0530465	0.0374247	0.0547885	0.0314999	0.0896256	0.0720092	0.0840767	0.0537657	0.000696352	0.00266667	1
2	0.0955479	0.0295073	0.0918237	0.288627	0.00964259	0.0375907	0.00329758	0.0733635	0.0119492	0.0342766	0.00613413	0.00473584	0.0657508	0.0458743	0.0314483	0.0145586	0.0144218	0.0380521	0.0124281	0.017656	0.00976147	0.0264765	0.0370756	1
3	0.0559772	0.0156688	0.069228	0.301759	0.0917186	0.06009	0.00476574	0.0329734	0.0269779	0.0802506	0.0104609	0.0164452	0.0500975	0.0344052	0.0230028	0.0199467	0.015332	0.0387661	0.0114782	0.0111218	0.0218156	0.00253563	0.00518268	1
4	0.0728341	0.0211682	0.0735067	0.330729	0.0618021	0.0238131	0.00550413	0.0381382	0.0180281	0.0911401	0.00749336	0.0296687	0.0471077	0.0377499	0.0183233	0.0230494	0.0084581	0.0230979	0.00290182	0.0139963	0.0450428	0.001644	0.00480272	1
5	0.117493	0.0261525	0.0765086	0.277539	0.036666	0.0458723	0.00498321	0.0422535	0.0160935	0.0432086	0.00898584	0.011299	0.0378482	0.0316393	0.0180894	0.02772	0.00972615	0.0356525	0.0269962	0.0551317	0.0225148	0.0093903	0.0182359	1
6	0.0973563	0.019807	0.0615987	0.236129	0.0303862	0.0364869	0.00385857	0.0329747	0.0155112	0.0278117	0.00803754	0.00912246	0.0392752	0.0193372	0.0720197	0.0384801	0.0161576	0.0700622	0.0515508	0.090025	0.0106782	0.00564872	0.00768505	1
7	0.069565	0.0171254	0.0629255	0.275765	0.0533231	0.0439591	0.00432973	0.0372688	0.0173867	0.0570385	0.00836281	0.0143452	0.0414115	0.0401057	0.0195993	0.0345834	0.0134352	0.060306	0.0269679	0.0854861	0.0106181	0.00115525	0.00493704	1
8	0.0898035	0.0216598	0.0752705	0.284487	0.055967	0.0418523	0.004823	0.0401539	0.0167874	0.0532199	0.00801789	0.0109326	0.0416291	0.0381358	0.018655	0.0353902	0.0138429	0.0523111	0.0251259	0.0485381	0.0163872	0.00124589	0.00576421	1
9	0.0309986	0.0126717	0.13515	0.11867	0.0436855	0.0272288	0.00251996	0.0426344	0.0157225	0.18586	0.0193133	0.00918997	0.0597953	0.0285282	0.0396554	0.0162476	0.0203763	0.0456262	0.0629825	0.0629513	0.00338647	0.00714766	0.00965949	1
10	0.106425	0.0499454	0.0952446	0.170907	0.123811	0.024252	0.00307673	0.0397998	0.0124556	0.169451	0.00937418	0.00451957	0.022539	0.0161324	0.00947198	0.00780838	0.000456825	0.0126362	0.0159505	0.0329836	0.00173935	0.0440867	0.0269334	1
11	0.0361621	0.0114678	0.0452845	0.115865	0.156009	0.0657452	0.00519862	0.0411004	0.0217805	0.240186	0.026404	0.0202427	0.0293205	0.010698	0.0196616	0.0205968	0.0399416	0.0463554	0.0275924	0.012076	0.00495525	0.000780012	0.00257716	1
12	0.0309592	0.00895918	0.0389253	0.0846154	0.153464	0.0298182	0.00345909	0.0468187	0.0159037	0.23622	0.018172	0.0159616	0.0604447	0.0392893	0.0544929	0.0169001	0.0497308	0.0635812	0.0143031	0.0120322	0.00266108	0.000261533	0.00302605	1
13	0.0299477	0.00894827	0.0392929	0.0888522	0.0973156	0.0274058	0.00365581	0.0498464	0.0228104	0.232618	0.0200105	0.0238167	0.073373	0.0414594	0.0672486	0.0179389	0.05336	0.0564838	0.0178663	0.0207855	0.00369644	0.000855121	0.00241268	1
14	0.0826708	0.0736341	0.0445046	0.155836	0.141328	0.0136513	0.00291606	0.0476695	0.01299	0.32527	0.00958451	0.00337027	0.0146876	0.00541809	0.0382054	0.00190532	0.00066871	0.00770243	0.00294258	0.00972402	0.00026555	0.00221424	0.00284087	1
15	0.0592307	0.204941	0.0388331	0.34824	0.0338522	0.0315046	0.00424898	0.0182033	0.0100897	0.0877512	0.00800427	0.00199149	0.0137108	0.0147558	0.00941049	0.0115506	0.00247633	0.00992691	0.0332932	0.0316501	0.00431307	0.0146639	0.00735775	1
16	0.0286756	0.018203	0.0460053	0.201804	0.254878	0.0293163	0.00238572	0.0274086	0.0360162	0.168902	0.0143092	0.00522931	0.0143626	0.0176748	0.0168779	0.0107806	0.0119133	0.0424279	0.0214557	0.0184568	0.00194916	0.000340188	0.0106285	1
17	0.0472224	0.00748517	0.0381495	0.111307	0.0949285	0.0614879	0.00987928	0.0407598	0.0463735	0.192566	0.0572299	0.0814135	0.0272227	0.0221228	0.0332142	0.0176587	0.0117518	0.0181761	0.0170118	0.00261611	0.0100775	0.00139527	0.0499515	1
18	0.237786	0.198653	0.10563	0.162219	0.0188083	0.0189672	0.00607111	0.0165949	0.00996324	0.0205293	0.00800269	0.00920871	0.0563284	0.0311202	0.0104131	0.0200274	0.00704048	0.00264771	0.00180105	0.00370627	0.0515303	0.00189936	0.0010527	1
19	0.0672001	0.020187	0.0350589	0.129805	0.17797	0.0233279	0.00304875	0.032634	0.0814522	0.168819	0.0174621	0.0172774	0.0358822	0.0128552	0.0247057	0.0113597	0.00797759	0.0190117	0.0198956	0.0157305	0.00760507	0.00127815	0.0694561	1
